# Supplementary material for: A Novel Kinetic Modeling of Enzymatic Hydrolysis of Sugarcane Bagasse Pretreated by Hydrothermal and Organosolv Processes
Source: Molecules. 2023 Jul 24;28(14):5617. doi: 10.3390/molecules28145617 (PMC10386732; doi:10.3390/molecules28145617)
Supplement: Supplementary file 1 [file molecules-28-05617-s001.zip]

Archive with 1 entries (1 files):
- molecules-2502764-supplementary.pdf
